# Supplementary material for: Validity of New Technologies That Measure Bone-Related Dietary and Physical Activity Risk Factors in Adolescents and Young Adults: A Scoping Review
Source: Int J Environ Res Public Health. 2021 May 26;18(11):5688. doi: 10.3390/ijerph18115688 (PMC8198820; doi:10.3390/ijerph18115688)
Supplement: Supplementary file 1 [file ijerph-18-05688-s001.zip]

Archive with 1 entries (1 files):
- ijerph-1165511-supplementary.pdf
